# Supplementary material for: Shared molecular features and potential diagnostic biomarkers between ulcerative colitis and sarcopenia: an integrative bioinformatics analysis with preliminary experimental validation
Source: Front Immunol. 2026 Apr 15;17:1801914. doi: 10.3389/fimmu.2026.1801914 (PMC13124693; doi:10.3389/fimmu.2026.1801914)
Supplement: Supplementary file 1 [file DataSheet1.csv]

Gene name
ACAA1
ACAA2
ACADL
ACADM
ACADS
ACADSB
ACADVL
ACAT1
ACAT2
ACOX1
ACOX3
ACSL1
ACSL3
ACSL4
ACSL5
ACSL6
ADH1A
ADH1B
ADH1C
ADH4
ADH5
ADH6
ADH7
ALDH1B1
ALDH2
ALDH3A2
ALDH7A1
ALDH9A1
CPT1A
CPT1B
CPT1C
CPT2
CYP4A11
CYP4A22
ECHS1
ECI1
ECI2
EHHADH
GCDH
HADH
HADHA
HADHB
ABCC1
ABCD1
ACACA
ACACB
ACAD10
ACAD11
ACBD4
ACBD5
ACBD6
ACBD7
ACLY
ACOT1
ACOT11
ACOT12
ACOT13
ACOT2
ACOT4
ACOT6
ACOT7
ACOT8
ACOT9
ACOX2
ACOXL
ACSBG1
ACSBG2
ACSF2
ACSF3
ACSM3
ACSM6
AKR1C3
ALOX12
ALOX12B
ALOX15
ALOX15B
ALOX5
ALOX5AP
ALOXE3
AMACR
AWAT1
CBR1
CBR4
CRAT
CROT
CYP1A1
CYP1A2
CYP1B1
CYP2C19
CYP2C8
CYP2C9
CYP2J2
CYP2U1
CYP4B1
CYP4F11
CYP4F2
CYP4F22
CYP4F3
CYP4F8
CYP8B1
DBI
DECR1
DECR2
DPEP1
DPEP2
DPEP3
ELOVL1
ELOVL2
ELOVL3
ELOVL4
ELOVL5
ELOVL6
ELOVL7
EPHX2
FAAH
FAAH2
FADS1
FADS2
FASN
GGT1
GGT5
GPX1
GPX2
GPX4
HACD1
HACD2
HACD3
HACD4
HACL1
HAO2
HPGD
HPGDS
HSD17B12
HSD17B3
HSD17B4
HSD17B8
HTD2
LTA4H
LTC4S
MAPKAPK2
MCAT
MCEE
MECR
MID1IP1
MLYCD
MMAA
MMUT
MORC2
NDUFAB1
NUDT19
NUDT7
OLAH
PCCA
PCCB
PCTP
PECR
PHYH
PLA2G4A
PON1
PON2
PON3
PPARD
PPT1
PPT2
PRKAA2
PRKAB2
PRKAG2
PRXL2B
PTGDS
PTGES
PTGES2
PTGES3
PTGIS
PTGR1
PTGR2
PTGS1
PTGS2
RXRA
SCD
SCD5
SCP2
SLC22A5
SLC25A1
SLC25A17
SLC25A20
SLC27A2
SLC27A3
TBXAS1
TECR
TECRL
THEM4
THEM5
THRSP
AADAT
ACO2
ACSS1
ADIPOR2
ADSL
ALAD
ALDH1A1
ALDH3A1
ALDOA
AOC3
APEX1
AQP7
AUH
BCKDHB
BLVRA
BMPR1B
BPHL
CA2
CA4
CA6
CBR3
CCDC58
CD1D
CD36
CEL
CIDEA
CPOX
CRYZ
D2HGDH
DHCR24
DLD
DLST
ECH1
ENO2
ENO3
EPHX1
ERP29
ETFDH
FABP1
FABP2
FH
FMO1
G0S2
GABARAPL1
GAD2
GAPDHS
GLUL
GPD1
GPD2
GRHPR
GSTZ1
H2AZ1
HCCS
HIBCH
HMGCL
HMGCS1
HMGCS2
HSD17B10
HSD17B11
HSD17B7
HSDL2
HSP90AA1
HSPH1
IDH1
IDH3B
IDH3G
IDI1
IL4I1
INMT
KMT5A
LDHA
LGALS1
MAOA
MDH1
MDH2
ME1
METAP1
MGLL
MIF
NBN
NCAPH2
NSDHL
NTHL1
ODC1
OSTC
PCBD1
PDHA1
PDHB
PPARA
PRDX6
PSME1
PTPRG
PTS
RAP1GDS1
RDH11
RDH16
REEP6
RETSAT
S100A10
SDHA
SDHC
SDHD
SERINC1
SMS
SUCLA2
SUCLG1
SUCLG2
TDO2
TP53INP2
UBE2L6
UGDH
UROD
UROS
VNN1
XIST
YWHAH
